# Supplementary material for: Aerosol Dry Printing for SERS and Photoluminescence-Active Gold Nanostructures Preparation for Detection of Traces in Dye Mixtures
Source: Nanomaterials (Basel). 2022 Jan 28;12(3):448. doi: 10.3390/nano12030448 (PMC8840613; doi:10.3390/nano12030448)
Supplement: Supplementary file 1 [file nanomaterials-12-00448-s001.zip]

Archive with 1 entries (1 files):
- nanomaterials-1569892-supplementary.pdf
